# Supplementary material for: Neuropilin-1 Expression Characterizes T Follicular Helper (Tfh) Cells Activated during B Cell Differentiation in Human Secondary Lymphoid Organs
Source: PLoS One. 2013 Dec 30;8(12):e85589. doi: 10.1371/journal.pone.0085589 (PMC3875584; doi:10.1371/journal.pone.0085589)
Supplement: Table S1 — Gene expression of Nrp1- and Nrp1+ Tfh cells. (XLSX) [file pone.0085589.s003.xlsx]

## Sheet: Sheet1
	Ct values										Gene expression level (relative to ACTB)										Mean expression level		Fold change	p-value
Gene Name	Nrp1- (1)	Nrp1- (2)	Nrp1- (3)	Nrp1- (4)	Nrp1- (5)	Nrp1+ (1)	Nrp1+ (2)	Nrp1+ (3)	Nrp1+ (4)	Nrp1+ (5)	Nrp1- (1)	Nrp1- (2)	Nrp1- (3)	Nrp1- (4)	Nrp1- (5)	Nrp1+ (1)	Nrp1+ (2)	Nrp1+ (3)	Nrp1+ (4)	Nrp1+ (5)	Nrp1-	Nrp1+	Nrp1+/Nrp1-
Hs18s	12.9322	10.9397	11.9362	12.9386	11.935	13.9408	11.935	10.9317	13.9369	12.6861	251.133	250.94	501.065	500.891	252.472	499.662	501.743	502.577	251.074	421.736	351.3	435.358	1.23928	0.426118
ACTB	20.9045	18.9109	20.905	21.9069	19.915	22.9057	20.9058	19.9049	21.9089	21.4063	1	1	1	1	1	1	1	1	1	1	1	1	1
ACTG1	24.9445	21.945	22.9368	24.9471	23.9374	26.9415	23.9351	22.9396	24.9455	24.6905	0.0607934	0.122077	0.244552	0.121565	0.0615352	0.0609645	0.122484	0.122024	0.121865	0.102653	0.122105	0.105998	0.868091	0.592823
JUN	25.9332	23.951	23.9329	26.9326	26.9281	27.9298	24.9334	23.9452	26.9323	25.9352	0.030635	0.0303932	0.12261	0.0306993	0.00774183	0.0307318	0.0613162	0.0607766	0.0307456	0.0433182	0.0444158	0.0453777	1.02166	0.958516
ICOS	25.9172	23.9137	25.9251	25.9072	24.9111	28.9103	25.9159	23.9245	26.9119	26.4157	0.0309761	0.0311885	0.0308186	0.0624888	0.0313347	0.0155748	0.0310321	0.0616548	0.0311842	0.031048	0.0373613	0.0340988	0.912676	0.766913
PDCD1	25.9375	23.9445	25.9475	25.9411	24.9357	27.9461	24.9421	23.9431	25.9421	25.6933	0.030544	0.0305315	0.0303433	0.0610368	0.0308044	0.0303866	0.0609468	0.0608685	0.0610782	0.0512245	0.036652	0.0529009	1.44333	0.0782584
CXCR5	25.9341	23.9435	25.9556	25.9389	24.9368	27.9388	25.9381	24.9426	26.9408	26.4401	0.0306152	0.0305523	0.0301741	0.0611306	0.0307814	0.0305407	0.0305591	0.0304437	0.0305657	0.0305273	0.0366507	0.0305273	0.832925	0.373027
ZAP70	26.9187	23.9252	24.9281	26.9356	25.9213	27.9219	24.929	24.9306	26.9267	26.1771	0.0154718	0.0309413	0.0615069	0.0306345	0.0155567	0.030899	0.0615021	0.0306977	0.0308665	0.0366317	0.0308222	0.0381194	1.23675	0.533486
CTLA4	27.9352	23.9373	25.9331	26.9301	25.9316	28.9368	25.9347	23.936	26.9347	26.4356	0.0076481	0.0306831	0.0306482	0.0307526	0.015446	0.0152914	0.0306298	0.0611656	0.0306959	0.0306228	0.0230356	0.0336811	1.46213	0.136019
BCL6	26.907	24.912	26.9071	26.9061	25.9098	28.9118	26.9123	24.9049	26.9037	26.9082	0.0155984	0.0156134	0.0156025	0.0312668	0.015681	0.0155591	0.0155551	0.0312506	0.031361	0.0220687	0.0187524	0.0231589	1.23498	0.224624
CD40LG	26.9048	24.9195	26.9198	26.9021	25.9064	28.9184	26.9173	24.9034	27.9097	27.1622	0.0156219	0.0155318	0.0154663	0.0313548	0.0157178	0.0154876	0.0155008	0.031282	0.0156158	0.0185054	0.0187385	0.0192783	1.0288	0.919566
ITGB2	27.9299	24.9292	25.9306	27.9275	26.9286	29.9275	25.9289	25.9365	27.9276	27.4301	0.00767646	0.0154276	0.0307	0.0154035	0.00773901	0.00769482	0.0307538	0.0152862	0.0154234	0.015369	0.0153893	0.0169054	1.09852	0.780848
IL6R	26.9286	24.9328	26.9336	27.9365	26.9332	28.9305	26.9362	25.9377	27.9357	27.435	0.0153662	0.0153892	0.0153188	0.0153076	0.0077143	0.0153586	0.0152993	0.0152741	0.0153372	0.0153173	0.0138192	0.0153173	1.1084	0.381933
IL21	26.9339	24.9379	27.9408	27.9365	25.9321	28.9303	26.9345	25.942	27.9336	27.4351	0.0153098	0.0153353	0.00762099	0.015308	0.0154403	0.0153605	0.0153167	0.0152282	0.0153588	0.0153159	0.0138029	0.015316	1.10962	0.37693
RASSF5	27.9276	25.9414	26.9301	27.9334	26.9249	29.9207	26.9341	25.9338	27.9295	27.6795	0.0076885	0.00764933	0.015356	0.0153412	0.00775896	0.00773151	0.0153211	0.0153151	0.015403	0.0129291	0.0107588	0.01334	1.23991	0.185622
STAT3	27.9366	25.9447	26.9287	27.9301	26.9366	29.9313	26.9332	25.9401	28.945	27.9374	0.00764067	0.0076314	0.0153704	0.0153763	0.00769621	0.00767504	0.0153315	0.0152485	0.00761895	0.010813	0.010743	0.0113374	1.05533	0.825404
RHOA	27.9338	25.9457	26.9335	27.9349	26.9362	28.9313	26.9329	25.9314	27.9338	27.4324	0.00765534	0.0076263	0.0153196	0.0153248	0.00769822	0.0153498	0.0153339	0.0153405	0.0153571	0.0153453	0.0107249	0.0153453	1.43082	0.0694191
NFATC1	27.9408	25.9563	26.9382	27.9443	26.9394	28.9406	26.9413	25.9366	27.9392	27.4394	0.00761853	0.00757053	0.0152701	0.0152258	0.00768127	0.0152515	0.0152454	0.0152851	0.0153002	0.0152705	0.0106733	0.0152706	1.43073	0.0686931
TNFRSF1B	27.9279	25.9366	27.9451	27.9321	26.9255	29.9275	26.9319	25.9314	27.9272	27.6795	0.00768698	0.00767439	0.00759869	0.0153548	0.00775574	0.00769486	0.0153453	0.0153405	0.0154279	0.0129295	0.00921412	0.0133476	1.4486	0.0756563
SELL	28.9337	25.9328	27.9386	27.9282	27.9274	28.9311	26.9327	25.9358	28.9338	27.6833	0.00382792	0.00769472	0.00763303	0.015396	0.00387265	0.0153516	0.0153367	0.0152942	0.00767872	0.0128951	0.00768486	0.0133113	1.73214	0.174296
STAT5A	28.9113	26.919	26.9298	28.9172	27.9172	31.9167	27.9251	26.9235	28.9223	28.9219	0.00388796	0.00388428	0.0153595	0.00775704	0.00390015	0.00193824	0.00770862	0.00771217	0.00774019	0.00546485	0.00695778	0.00611282	0.878558	0.686627
CXCL13	28.9294	26.9302	28.9324	27.9282	26.9327	29.934	27.9275	25.9308	27.9315	27.9309	0.00383939	0.00385446	0.00383276	0.0153962	0.0077174	0.00766051	0.00769567	0.015347	0.0153821	0.0108614	0.00692805	0.0113893	1.64395	0.0788277
MAP3K14	28.9162	25.922	27.918	28.9278	27.9201	30.9226	27.9149	26.9251	28.9209	28.6709	0.00387468	0.00775264	0.00774249	0.00770037	0.00389251	0.00386068	0.00776356	0.00770363	0.0077475	0.00650347	0.00619254	0.00671577	1.08449	0.372993
ACTN4	28.9187	25.9246	27.9232	28.9312	27.9288	29.9263	27.929	26.9352	28.9354	28.4315	0.00386803	0.0077384	0.00771446	0.00768219	0.00386913	0.00770125	0.00768778	0.00765023	0.0076698	0.00767724	0.00617444	0.00767726	1.24339	0.187462
NFATC2	28.9319	25.9308	27.9329	28.9307	27.9258	30.9328	27.9314	25.9319	28.928	28.431	0.00383272	0.00770551	0.00766281	0.00768452	0.00387701	0.00383338	0.00767517	0.0153349	0.00770929	0.00767965	0.00615252	0.00844647	1.37285	0.208927
CD28	28.9369	25.9344	27.9425	28.9353	27.937	30.9386	27.9401	26.9459	28.9363	28.6902	0.00381948	0.0076863	0.00761243	0.00766056	0.00384702	0.00381801	0.00762912	0.00759372	0.00766535	0.00641689	0.00612516	0.00662462	1.08154	0.389309
STAT6	28.9373	25.9378	27.9424	28.9442	27.9363	30.9386	27.9443	26.954	28.942	28.6947	0.0038186	0.00766827	0.00761279	0.00761313	0.00384904	0.00381817	0.00760695	0.00755103	0.00763514	0.00639694	0.00611237	0.00660165	1.08005	0.395812
GATA3	28.9382	25.9364	27.9534	28.9433	27.9415	30.9434	27.9423	26.9497	28.9224	28.6895	0.00381619	0.00767574	0.007555	0.00761822	0.00383507	0.00380529	0.00761734	0.00757365	0.00773928	0.00642021	0.00610004	0.00663115	1.08707	0.360136
NFKB1	28.9127	26.9289	27.9108	29.9224	27.9136	30.913	27.9122	26.914	29.9119	28.9128	0.00388417	0.00385778	0.00778135	0.00386469	0.00391007	0.00388647	0.00777799	0.00776341	0.00389809	0.00549961	0.00465961	0.00576511	1.23725	0.223253
ROCK1	29.9355	26.9398	27.9311	29.9345	27.9182	30.9238	27.9322	26.9304	29.9321	28.9296	0.00191166	0.00382878	0.00767279	0.00383238	0.00389744	0.00385748	0.00767087	0.00767572	0.0038437	0.00543568	0.00422861	0.00569669	1.34718	0.108206
ITGB1	29.9217	26.9171	27.9222	29.9165	28.9183	31.9209	28.9263	27.9172	29.9197	29.671	0.00192997	0.00388946	0.00772016	0.0038804	0.00194863	0.00193265	0.00385126	0.00387301	0.00387686	0.00325141	0.00387372	0.00335704	0.866617	0.584856
IL10RB	28.9179	26.9127	28.9252	29.9156	28.9202	30.9093	27.9182	27.9227	29.9158	29.1665	0.00387014	0.0039015	0.00385188	0.00388288	0.00194612	0.0038964	0.00774537	0.00385834	0.0038875	0.00461258	0.0034905	0.00480004	1.37517	0.183732
SMAD3	29.9345	26.9329	28.9301	29.9337	27.9289	30.9321	28.9364	27.9447	29.9415	29.4387	0.00191301	0.00384725	0.00383902	0.00383446	0.00386886	0.0038352	0.00382436	0.0037999	0.00381896	0.00381958	0.00346052	0.0038196	1.10376	0.410204
TGFBR1	29.9358	26.9361	28.9371	29.9477	27.9319	30.9367	28.9387	27.9461	29.9383	29.44	0.00191124	0.00383867	0.00382028	0.00379729	0.00386064	0.003823	0.00381827	0.00379617	0.00382722	0.00381614	0.00344563	0.00381616	1.10754	0.390893
CCR7	30.9243	27.9198	27.9175	29.9192	29.9271	31.9239	28.9244	27.9202	29.9213	29.6724	0.000963259	0.00194105	0.00774526	0.00387309	0.000968405	0.00192862	0.00385608	0.00386512	0.00387269	0.0032482	0.00309821	0.00335414	1.08261	0.828564
TGFB1	30.942	27.9516	27.9382	29.9356	29.9372	31.938	28.9393	28.94	30.9395	30.1892	0.000951521	0.00189874	0.00763465	0.0038293	0.000961665	0.00190984	0.00381671	0.00190618	0.00191201	0.00227031	0.00305517	0.00236301	0.773444	0.651758
IL4R	29.9394	27.9466	28.9421	29.9451	28.9398	30.9407	28.9388	27.94	29.9474	29.4417	0.0019065	0.00190535	0.00380706	0.00380412	0.00191981	0.00381262	0.00381794	0.00381242	0.00380318	0.00381154	0.00266856	0.00381154	1.42831	0.0701299
ITGA4	30.9248	26.9247	29.9281	29.9186	28.9146	32.9235	29.9247	27.9185	30.9153	30.4205	0.000962938	0.00386914	0.0019221	0.0038748	0.00195364	0.000964536	0.00192766	0.0038695	0.00194445	0.00193397	0.00251652	0.00212802	0.845621	0.620805
ACTN1	30.9349	27.9311	28.9315	29.9311	29.9363	31.9347	27.9318	27.9361	29.9288	29.4329	0.000956205	0.00192601	0.00383525	0.0038414	0.000962211	0.00191423	0.00767275	0.00382274	0.00385252	0.00383501	0.00230422	0.00421945	1.83119	0.154357
TNFRSF18	30.9202	27.9361	29.9465	29.922	28.9203	31.9204	28.9224	27.9237	29.927	29.6734	0.000966029	0.00191932	0.00189778	0.00386573	0.00194595	0.00193329	0.0038615	0.00385569	0.00385756	0.00324614	0.00211896	0.00335083	1.58136	0.0275804
RHOH	30.9322	27.9394	28.9345	30.9307	29.9404	31.9415	28.9331	27.9343	30.9308	29.9349	0.000958	0.00191498	0.00382723	0.00192117	0.000959492	0.00190519	0.00383296	0.0038274	0.00192368	0.00270787	0.00191618	0.00283942	1.48182	0.0877527
FAS	30.9259	27.9251	29.9295	30.9174	29.9328	32.9274	29.932	27.9192	30.9228	30.4253	0.000962197	0.00193398	0.00192021	0.00193893	0.000964551	0.000961958	0.00191802	0.00386781	0.00193434	0.00192753	0.00154398	0.00212193	1.37433	0.213011
IL21R	30.9316	27.9411	29.9451	30.9385	29.9347	32.9348	28.9361	27.9395	30.9427	30.1883	0.000958415	0.00191265	0.00189956	0.00191085	0.000963287	0.000957026	0.00382505	0.00381376	0.00190779	0.00227176	0.00152895	0.00255508	1.67113	0.0773425
ICAM2	30.9384	27.9351	29.9547	30.9364	29.9361	32.9513	29.9551	28.9468	31.9528	30.9515	0.000953902	0.00192064	0.00188707	0.00191357	0.000962358	0.000946172	0.00188745	0.0018972	0.000947238	0.00133846	0.00152751	0.0014033	0.918687	0.60807
SMAD4	30.9438	27.9396	29.949	30.9344	29.9395	32.9489	28.941	28.9402	30.9393	30.4423	0.000950307	0.00191465	0.00189446	0.00191627	0.000960102	0.000947754	0.00381214	0.00190593	0.0019123	0.00190494	0.00152716	0.00209661	1.37289	0.207325
PRDM1	31.9377	27.9467	29.9365	30.928	29.9371	33.932	31.9347	29.9345	31.9394	31.9351	0.000477193	0.00190532	0.00191104	0.00192482	0.00096168	0.000479443	0.0004786	0.000956721	0.000956125	0.000676866	0.00143601	0.000709551	0.494112	0.0478163
IL10	30.9253	27.9382	30.9308	30.9267	29.9247	34.9284	31.9339	30.9382	32.9319	32.6831	0.000962591	0.00191648	0.000959293	0.00192658	0.000970009	0.00024032	0.000478877	0.00047713	0.000480556	0.000403041	0.00134699	0.000415985	0.308825	0.0117811
IL17RA	30.9297	28.9456	29.9364	30.9375	29.9282	31.9297	29.9405	28.9338	30.9333	30.4343	0.000959697	0.000953335	0.00191111	0.00191217	0.000967687	0.00192089	0.00190671	0.00191437	0.00192028	0.00191555	0.0013408	0.00191556	1.42867	0.0686631
SMAD1	30.9339	28.9401	29.9368	30.9344	30.9332	31.9333	29.937	28.9353	30.9344	30.435	0.00095689	0.00095702	0.00191058	0.00191621	0.000482168	0.00191607	0.00191139	0.00191243	0.00191879	0.00191467	0.00124457	0.00191467	1.53841	0.079234
IL2RA	31.9119	28.9171	29.9136	30.9118	30.9124	33.9115	30.9166	30.9237	31.9245	31.9191	0.000485807	0.00097237	0.00194151	0.00194656	0.000489154	0.000486299	0.000969286	0.00048194	0.000966053	0.000684443	0.00116708	0.000717604	0.614872	0.23952
FOXP3	33.9149	29.9158	28.9081	31.9187	31.9249	34.9199	29.9071	30.9254	31.9153	31.9169	0.000121198	0.000486618	0.00389791	0.000968649	0.000242472	0.000241742	0.0019514	0.0004814	0.000972233	0.000685478	0.00114337	0.00086645	0.757803	0.754278
STAT4	31.9198	28.9172	29.9189	31.9273	29.9219	31.9159	28.9211	28.9205	30.9196	30.1693	0.000483152	0.000972297	0.0019344	0.000962857	0.000971894	0.00193929	0.00386495	0.00193217	0.00193866	0.00230188	0.00106492	0.00239539	2.24936	0.0463872
JAK2	31.9312	28.9533	30.9415	30.9359	30.9416	33.9292	30.941	29.9445	31.9382	31.6882	0.000479343	0.000948309	0.000952174	0.00191429	0.000479372	0.000480378	0.000953034	0.000950137	0.00095693	0.000803229	0.000954698	0.000828742	0.868066	0.59281
SMAD2	31.9261	28.9359	30.9318	31.9316	29.9291	32.9335	30.9292	29.9318	31.9277	31.4305	0.000481029	0.000959769	0.000958579	0.000960025	0.00096704	0.00095789	0.000960852	0.000958542	0.000963918	0.000960298	0.000865288	0.0009603	1.1098	0.376005
TNFSF14	31.9286	29.9479	30.9321	30.9292	30.9284	32.9336	30.9408	29.9341	31.9337	31.4356	0.000480191	0.00047592	0.000958382	0.00192325	0.000483758	0.000957844	0.000953123	0.000956981	0.000959908	0.000956961	0.000864301	0.000956963	1.10721	0.757072
ITGAM	31.9388	27.9418	30.9465	32.9437	32.9427	33.9489	28.9379	30.9628	32.951	31.7002	0.000476821	0.00191172	0.000948906	0.000475999	0.000119744	0.000473858	0.0038203	0.000469056	0.000474234	0.000796601	0.000786639	0.00120681	1.53413	0.368824
SMAD7	32.9376	29.94	29.9388	32.9395	32.9458	33.9419	30.9371	29.9411	32.935	31.9388	0.000238606	0.000478528	0.00190793	0.000477368	0.00011949	0.000476154	0.000955588	0.000952368	0.000479505	0.000675156	0.000644385	0.000707754	1.09834	0.827565
ROCK2	32.9482	28.9342	30.9319	32.9502	30.9359	32.94	29.9319	29.933	31.9312	31.184	0.000236866	0.000960935	0.000958572	0.000473866	0.000481248	0.000953566	0.00191816	0.000957696	0.000961544	0.00113922	0.000622297	0.00118604	1.9059	0.0243518
CXCR3	33.9402	29.9369	30.9358	31.9474	31.9288	35.9331	31.9366	31.9465	31.936	32.9381	0.000119085	0.000479575	0.000955944	0.000949548	0.000241807	0.000119769	0.00047796	0.000237198	0.000958328	0.000337746	0.000549192	0.0004262	0.77605	0.458409
IL4	32.9365	29.9566	31.9417	31.9459	30.9376	32.9367	30.9382	28.9388	31.947	31.1902	0.000238784	0.000473046	0.000476042	0.000950517	0.000480685	0.000955782	0.000954845	0.00190781	0.000951068	0.00113438	0.000523815	0.00118078	2.25419	0.0465702
IL17RB	32.9208	29.9262	31.9249	31.9261	31.9215	33.9276	31.9217	30.924	33.9275	32.6752	0.000241406	0.000483129	0.000481587	0.000963649	0.000243037	0.000480917	0.000482941	0.000481851	0.000241013	0.000405256	0.000482561	0.000418396	0.867031	0.726638
SMAD5	32.9338	30.9265	30.9335	32.9344	31.9351	33.9237	30.9218	30.9252	32.9411	32.1779	0.000239234	0.000241508	0.000957474	0.000479066	0.000240763	0.000482222	0.000965798	0.000481471	0.000477475	0.000572023	0.000431609	0.000595798	1.38041	0.453877
ICAM1	32.9463	30.9428	30.9395	32.9536	31.9424	33.9348	30.9401	30.9404	32.9505	32.1915	0.000237167	0.000238798	0.0009535	0.000472743	0.00023954	0.000478517	0.000953619	0.000476409	0.000474372	0.000566686	0.00042835	0.000589921	1.37719	0.457421
S1PR1	32.9317	30.9449	30.9365	32.9437	32.9295	34.9309	31.9362	31.9375	33.9321	33.1842	0.000239583	0.000238458	0.000955521	0.000475994	0.00012085	0.000239905	0.000478088	0.00023868	0.000240235	0.000284773	0.000406081	0.000296336	0.729746	0.558719
ESAM	33.9341	29.9376	31.9364	32.9386	31.9303	35.9375	31.937	30.9425	33.9466	33.1909	0.000119594	0.000479324	0.000477789	0.000477678	0.00024157	0.000119402	0.000477825	0.000475716	0.000237829	0.000283448	0.000359191	0.000318844	0.887673	0.469652
TBX21	33.9379	30.9478	31.946	32.9354	31.9331	34.938	30.939	31.9425	33.9377	32.9393	0.000119276	0.000237982	0.000474613	0.000478735	0.00024109	0.000238733	0.000954377	0.000237857	0.000239304	0.000337462	0.000310339	0.000401546	1.2939	0.628692
IFNG	33.9109	30.9353	31.9217	32.9204	32.9258	33.9207	32.9208	31.914	32.916	32.9179	0.000121528	0.000240042	0.000482673	0.000483726	0.000121159	0.000483207	0.000241614	0.00024261	0.000485879	0.00034251	0.000289825	0.000359164	1.23924	0.538832
TNFRSF9	34.9266	30.9301	31.9293	32.9184	33.9342	34.9283	30.9227	29.93	32.9291	32.1775	6.01068e-05	0.000240914	0.000480138	0.000484411	6.0229e-05	0.000240336	0.00096518	0.000959692	0.000481491	0.000572185	0.00026516	0.000643777	2.42788	0.0425157
SMAD6	33.9393	31.9482	32.9462	32.9347	33.9329	34.9342	31.9333	31.9336	32.9375	32.9346	0.000119164	0.000118952	0.000237276	0.000478968	6.02833e-05	0.000239364	0.000479072	0.000239338	0.000478687	0.000338556	0.000202929	0.000355003	1.7494	0.104891
CCR6	35.9259	31.9256	32.9395	32.9264	34.9287	34.9247	33.9415	32.9365	33.9256	33.9321	3.00693e-05	0.000120831	0.000238373	0.000481745	3.02286e-05	0.00024094	0.00011909	0.000119425	0.00024133	0.000169579	0.000180249	0.000178073	0.987924	0.980192
RORC	33.9439	30.9238	32.9443	33.9366	33.9362	35.9303	33.9445	33.9514	33.9344	34.4402	0.000118786	0.000241962	0.000237587	0.00023917	6.01453e-05	0.000120001	0.000118839	5.90993e-05	0.000239859	0.000119239	0.00017953	0.000131407	0.731952	0.336699
IL13	33.9296	30.9258	32.9347	33.9379	34.9224	34.929	32.9263	31.9323	34.9289	33.6791	0.000119965	0.000241629	0.000239178	0.000238957	3.03621e-05	0.000240221	0.000240692	0.000239544	0.000120388	0.000202074	0.000174018	0.000208584	1.19864	0.535144
FASLG	34.9351	31.9459	33.9397	32.9369	33.9336	34.9367	32.9357	31.9392	34.9395	33.6878	5.97571e-05	0.000119147	0.000119169	0.000478242	6.02534e-05	0.000238948	0.000239128	0.0002384	0.000119507	0.000200867	0.000167314	0.00020737	1.23941	0.71
NRP1	33.9192	31.9153	32.9193	33.9259	33.9144	30.9207	28.9169	27.9238	29.9268	29.4221	0.000120833	0.0001217	0.00024173	0.000240951	6.10593e-05	0.00386572	0.00387626	0.0038555	0.00385788	0.00386383	0.000157255	0.00386384	24.5705	6.99249e-08
ITGA5	35.9312	32.9347	31.9333	34.9314	34.9326	37.1003	32.9319	33.9325	34.9363	34.7253	2.99582e-05	6.00357e-05	0.000478802	0.000120019	3.01467e-05	5.33307e-05	0.000239763	5.98776e-05	0.000119771	9.78574e-05	0.000143792	0.00011412	0.793644	0.785806
VEGFA	34.9381	32.9289	32.9319	33.9364	33.9275	35.9182	32.9262	31.9375	32.9309	33.4282	5.96306e-05	6.02793e-05	0.000239634	0.000239208	6.05074e-05	0.000121014	0.000240707	0.000238682	0.000480875	0.000240461	0.000131852	0.000264348	2.00488	0.0404295
VCAM1	34.9222	33.926	33.9265	33.9241	32.9307	35.9469	33.9378	34.9291	33.9285	34.6856	6.02932e-05	3.02003e-05	0.000120265	0.000241244	0.000120747	0.000118628	0.000119392	3.00098e-05	0.000240831	0.000100585	0.00011455	0.000121889	1.06407	0.826332
IL2	34.9391	31.9306	33.9298	33.9268	35.9275	35.9358	33.9329	32.9287	35.9343	34.6829	5.959e-05	0.000120412	0.000119991	0.000240804	1.51268e-05	0.00011955	0.0001198	0.000120074	5.99687e-05	0.000100773	0.000111185	0.000104033	0.93568	0.885392
IL5RA	35.93	33.9366	32.9312	33.9378	36.9941	34.9413	34.9385	34.9342	34.931	34.9362	2.99825e-05	2.99788e-05	0.000239756	0.000238971	7.22231e-06	0.000238185	5.96684e-05	2.99045e-05	0.000120211	8.45444e-05	0.000109182	0.000106503	0.975458	0.9727
TNFSF4	34.9388	32.9443	32.9373	34.9363	34.9476	36.9605	33.949	32.9431	35.943	34.9489	5.9601e-05	5.964e-05	0.000238739	0.000119607	2.98351e-05	5.87564e-05	0.000118473	0.000118879	5.96094e-05	8.38057e-05	0.000101484	8.79047e-05	0.866189	0.711743
CD40	35.9437	32.9404	33.9342	33.9455	33.9334	35.9398	32.9478	32.9463	32.9395	33.6934	2.9699e-05	5.97986e-05	0.00011963	0.000237699	6.02612e-05	0.000119211	0.000237134	0.000118615	0.000478014	0.000200088	0.000101418	0.000230612	2.27389	0.0339929
IL6	34.9376	33.9383	33.9312	33.9314	35.9269	35.9199	33.9351	34.931	34.9328	34.9297	5.96518e-05	2.99442e-05	0.000119873	0.000240026	1.51335e-05	0.00012087	0.000119616	2.99702e-05	0.000120063	8.49281e-05	9.29258e-05	9.50893e-05	1.02328	0.963324
IL22	34.9349	32.9347	34.9463	33.9385	36.9288	36.9347	34.9397	33.9368	34.9391	35.1876	5.97631e-05	6.00349e-05	5.93139e-05	0.000238859	7.55679e-06	5.98194e-05	5.9618e-05	5.97005e-05	0.000119536	7.1027e-05	8.51056e-05	7.39401e-05	0.868804	0.726061
ICAM5	35.9201	32.9361	34.958	33.8979	35.9078	35.9331	33.904	34.9431	34.9202	34.9251	3.01904e-05	5.99789e-05	5.88367e-05	0.000245673	1.53345e-05	0.000119767	0.000122226	2.97207e-05	0.000121117	8.52004e-05	8.20027e-05	9.56063e-05	1.16589	0.751697
IL17F	34.918	32.9209	33.9155	34.9243	34.9361	35.9438	32.9229	33.9214	34.9224	34.4276	6.04664e-05	6.06136e-05	0.000121189	0.000120608	3.00735e-05	0.000118889	0.000241264	6.03395e-05	0.000120932	0.00012028	7.859e-05	0.000132341	1.68394	0.258988
IL17A	34.9278	35.9291	34.9308	33.9306	35.9361	35.9327	34.9308	35.9338	34.9412	35.4346	6.00601e-05	7.53373e-06	5.99527e-05	0.000240168	1.50368e-05	0.0001198	5.99867e-05	1.49556e-05	0.000119363	5.98476e-05	7.65502e-05	7.47906e-05	0.977013	0.962641
ACTN2	35.9306	35.9415	34.9319	33.9318	37.0652	36.9282	34.9343	34.9382	35.9283	35.6822	2.99708e-05	7.46939e-06	5.99096e-05	0.000239961	6.87478e-06	6.00879e-05	5.98419e-05	2.9822e-05	6.0219e-05	5.04099e-05	6.88371e-05	5.20761e-05	0.756513	0.717891
SELE	35.9258	35.944	34.9328	33.93	37.3469	37.1529	34.9333	35.9376	35.9373	35.9903	3.00707e-05	7.4566e-06	5.98732e-05	0.000240266	5.65544e-06	5.14227e-05	5.98839e-05	1.49166e-05	5.98453e-05	4.07184e-05	6.86643e-05	4.53574e-05	0.660567	0.613372
TNFRSF19	35.9347	33.9219	34.9363	34.9385	36.9494	37.035	34.9378	34.9414	36.9344	35.9621	2.98849e-05	3.02863e-05	5.97279e-05	0.000119426	7.44946e-06	5.58004e-05	5.96957e-05	2.97549e-05	2.99828e-05	4.15196e-05	4.93549e-05	4.33507e-05	0.878345	0.81395
IL5	37.0521	33.9347	35.9248	34.9292	35.9258	36.9999	34.9311	34.9356	35.926	35.6982	1.37752e-05	3.00186e-05	3.01032e-05	0.000120201	1.51448e-05	5.71737e-05	5.99758e-05	2.9874e-05	6.03135e-05	4.98563e-05	4.18486e-05	5.14386e-05	1.22916	0.637842
HSGenomic	37.074	35.9119	34.9202	35.9149	37.0016	37.0403	35.9064	35.9211	35.9122	36.195	1.35675e-05	7.62433e-06	6.03966e-05	6.06998e-05	7.1847e-06	5.5597e-05	3.05042e-05	1.50883e-05	6.08943e-05	3.53311e-05	2.98946e-05	3.9483e-05	1.32074	0.564595
